# Supplementary material for: A refined approach of the tachypacing porcine model of heart failure
Source: Front Cardiovasc Med. 2026 Mar 2;13:1726438. doi: 10.3389/fcvm.2026.1726438 (PMC12989331; doi:10.3389/fcvm.2026.1726438)
Supplement: Supplementary file 5 [file Datasheet1.zip]

Archive with 4 entries (4 files):
- P12 T0 1.m4v
- P12 T0 4.m4v
- P12 T6 1.m4v
- P12 T6 6.wmv
